# Supplementary material for: Mangrove removal exacerbates estuarine infilling through landscape-scale bio-morphodynamic feedbacks
Source: Nat Commun. 2023 Nov 11;14:7310. doi: 10.1038/s41467-023-42733-1 (PMC10640651; doi:10.1038/s41467-023-42733-1)
Supplement: Supplementary file 4 — Supplementary Data 1 [file 41467_2023_42733_MOESM4_ESM.xlsx]

## Sheet: Hicks_et_al-2011
Site Number	River	Site name	Area (km2 GIS based)	Easting	Northing	Mean flow (m3/s)	Measured sediment yield (t/yr)
14604	Awahou	TaurangaRd Bridge	19.9	2792167	6345327	1.7	925
40810	Awakino	Gorge	226	2660965	6285294	12.7	59109
1316	Awanui	School Cut	216.8	2535225	6676069	6.1	19500
1143450	Awaroa	Sansons Br Rotowaro	45.4	2694837	6399666	1	4712
22802	Esk	Waipunga Bridge	252.5	2839047	6195298	5.5	348257
21437	Hangaroa	Doneraille Park	608	2908662	6264206	16.5	886406
32726	Hautapu	Taihape	294.5	2750624	6166790	4.5	18459
2743464	Hinemaiaia	Maungatera	123.8	2779524	6250846	5.5	5195
29808	Hutt	Kaitoke	87.2	2694176	6015002	7.6	17417
33502	Kaiiwi	Handley Road	190.2	2672645	6145495	1.5	16868
14614	Kairuna	TeMatai	316	2806403	6373275	39	51716
1643461	Kaniwhaniwha	Limeworks Rd	26.5	2693855	6364939	1.4	3312
46645	Kokopu	McBeths	2.8	2618372	6607716	0.061	208
1043468	Kuratau	StateHighway41	121	2742682	6254632	4.2	2477
32754	Makohine	Viaduct	98.7	2739488	6144971	1.2	152014
325000	Manawaru	Teachers College	3911.4			103.4	3197368
1232566*	Manawatu	Upper Gorge	3189.5	2749358	6093014	85.1	2482699
5023	Mangahao	Machine	81.9	2721205	6064140	6	61421
18913	Mangaheia	Willowbank	40.4	2963346	6306547	0.827	81148
1043434	Mangakara	Hirsts	21.6	2798763	6300510	0.375	2314
1043427	Mangakino	Dillon Road	337.1	2748905	6306494	11.4	14637
40703	Mangakowhai	Kaingapipi	14.1	2688480	6307472	0.636	1128
39508	Manganui	SH3	19.2	2618865	6213047	1.5	7492
1643462	Mangaokewa	TeKuiti PumpingStn	185.7	2699702	6316209	5.3	9188
1543497	Mangaonua	Dreadnought	85.2	2715443	6374755	2.1	1764
19712	Mangatu	Omapere	183.5	2928765	6302590	7.2	2112254
13901	Mangawhai	Mokoroa	3	2776724	6387744	0.069	105
33111	Mangawhero	Ore Ore	510.7	2704520	6179436	13.7	93145
14628	Mangorewa	SaundersFarm	178.7	2804654	6363173	6.3	24669
8203	Manukau	Somervilles	0.3	2682318	6474566	0.004	25
18304	Mara	Pouturu	364.6	2959571	6337830	15	9018618
41301	Marokopa	Falls	95.1	2672613	6325298	4.3	13219
43489	Matahuru	Waiterimu Rd	104.8	2708328	6410993	1.92	7490
3506	Maungaparerua	Tyrees Ford	10.3	2591273	6662528	0.446	1030
30516	MillCreek	Papanui	9.1	2658853	6001653	0.134	685
21803*	Mohaka	Glenfalls	1039.8	2823979	6218769	38.4	274552
21801	Mohaka	Raupunga	2370.8	2867237	6228523	80.7	1341544
40708	Mokau	Totoro Bridge	1038.6	2675937	6290816	36.6	165635
16501	Motu	Houpoto	1379.7	2918077	6360863	91	3525526
16502*	Motu	Waitangirua	292.7	2914723	6323286	12.9	123614
23150	Ngaruroro	Chesterhope Bridge	2001.3	2842492	6171513	42.5	1317380
23102*	Ngaruroro	Fernhill	1941.4	2833016	6172786	40.2	1083916
23104*	Ngaruroro	Papango	384.8	2796945	6197400	16.9	58545
23103*	Ngaruroro	Whanawhana	1110	2801878	61n78o	39.3	339774
1014641	Ngongotaha	SH5 Bridge	79.3	2789951	6341366	1.8	3579
32106	Ohau	Rongomatane	102.3	2707194	6057715	6.3	27471
9213	Ohinemuri	Karangahake	304.6	2750577	6417205	12.7	66583
23210	Omakere	Fordale	53.7	2827646	6125010	0.9	13546
33316	Ongarue	Taringamutu	1076.8	2704269	6257822	34.4	151711
8604	Orere	Bridge	40.7	2709671	6468213	1	6028
32563	Oroua	KawaWool	574.8	2728716	6103752	11.3	488597
1009213	Otaka	Pinedale	124.8	2756206	6344700	2.8	8787
31807*	Otaki	Pukehinau	305.6	2695536	6040211	31.7	314281
31803	Otaki	Tuapaka	307.9	2695194	6041044	29.3	168530
23209	Otane	Glendon	23.4	2816652	6140596	0.162	831
16006	Otara	Gault Road Br(No.2)	320.5	2889977	6343832	14.4	92573
41601	Oteke	Kinobaku	8.8	2668605	6335563	0.304	1030
27303	Pahao	Hinakura	566.6	2731692	5986487	11.5	405333
30802	Pauatahanui	Gorge	38.5	2671481	6008242	0.727	2958
9175*	Piako	Kiwitahi	109.8	2739806	6385681	1.7	1563
9140	Piako	RdBr	533.1	2731805	6406761	7	10919
32576*	Pohangina	Mais Reach	488.4	2746780	6105344	17.4	2836942
1043419	Pokaiwhenua	Puketurua	417.5	2749023	6346184	4.9	7244
1014645	Pomare	Diana Place	0.7	2792234	6334808	0.016	13
14625	Puarenga	FRIBridge	71.3	2796122	6333234	1.7	3237
36001	Punehu	Pihama	31	2588581	6189945	1.1	1982
43431	Puniu	Pokuru Br	513.8	2711450	6349991	15.8	10329
1143409	Purukohokohu	Puruki Flume	0.3	2791245	6303101	0.006	4
15432	Rangitaiki	Kopuriki	2255.6	2841305	6314029	54	182274
15408*	Rangitaiki	Murupara	1143.7	2832905	6298355	21.6	24706
32702	Rangitikei	Mangaweka	2689.4	2750370	6151340	62.6	965543
1009246	Rapurapu	Kinlochs Farm	22.3	2764243	6363679	0.889	601
17101	Raukokore	SH35 Bridge	352.4	2940032	6380444	30.6	4705940
29250	Ruakokopatuna	Iraia	15.6	2708481	59n82o	0.694	2529
29202	Ruarnahanga	Waihenga	2368.8	2714559	5998412	81.1	534148
21601	Tahekenui	Glenstrae	21.4	2878188	6230958	0.5	42476
1043428	Tahunaatara	Ohakuri Road	195.3	2778749	6313972	4.6	13509
12301	Tairua	Broken Hills	118.3	2753661	6451784	5.9	10842
16511	Takaputahi	Ngawhakatatara	142.3	2912369	6333777	8.7	66916
15302	Tarawera	Wakaponga	493	2841208	6355733	31.3	97773
23106	Taruarau	Taihape Road	263.4	2787262	6191363	6.4	18455
29231	Taueru	TeWeraiti	395	2742074	6020132	6.6	140058
17301	Tauranga	Maruhinemaka	5.4	2941525	6384699	0.086	2060
1543413	Tauranga-Taupo	TeKono	195.8	2763601	6247272	9.8	15923
19766	TeArai	J. Pykes	86.6	2928578	6260353	2	380439
1143427	TeTahi	Puketotara	3.4	2699142	6348144	0.155	202
1043460*	Tongariro	Puketarata	502.8	2754968	6233066	27.9	176341
1043459	Tongariro	Turangi	789.3	2753749	6241697	41	137000
1043461*	Tongariro	UpperDam	182.4	2749288	6216582	11.9	24279
23201	Tukituki	Red Bridge	2438	2846597	6158135	45.4	1033230
23203*	Tukituki	Waipukurau	734.8	2813765	6129060	11.6	404425
33004	Tutakina	Otairi	508.6	2723633	6147067	9.4	211256
1014647*	Utuhina	Hunts Farm	7	2787261	6333576	0.199	221
14610	Utuhina	SH5 Bridge	59.6	2794200	6336398	2.1	4248
18309	Waiapu	Rotokautuku	1374.2	2975576	6354104	86	28276986
21409	Waiau	Otoi	533.6	2861966	6242663	21.1	366242
16205	Waiaua	Edwards	92	2895725	6346594	5	64689
1543424	Waihaha	SH32	134.5	2743434	6274731	5.7	2268
21410	Waihi	Waihi	50.3	2869868	6250488	1.9	14718
1043466	Waihohonu	DesertRd	95.9	2746291	6217307	6.2	2869
9224*	Waihou	Okauia	803.3	2760191	6375591	26.4	44510
9205*	Waihou	TeArohaBr	1127.4	2749432	6402603	41.9	80411
9209	Waihou	Tirohia	1218.6	2743742	6414838	41.8	67306
15453	Waihua	Gorge	45	2845702	6320763	1.6	4496
19708	Waikohu	Mahaki	142	2922317	6297652	3.9	318278
14606	Waingaehe	SH30Bridge	10.4	2800341	6336865	0.239	630
19711	Waingaromia	Terrace	174.2	2941064	6304253	4.9	5671737
15901	Waioeka	Gorge Cableway	661.1	2887710	6321950	31.7	653349
14607	Waiohewa	SH30Bridge	10.5	2801755	6341580	0.344	604
9228	Waiorongomai	Old Quarry	7.9	2753686	6401020	0.435	339
15802	Waiotahi	McNabsRoad Bridge	105.7	2877314	6339070	4	11037
2043493*	Waiotapu	CampbellRd	68.8	2802363	6308182	1.4	1162
43472	Waiotapu	Reporoa	231.8	2801553	6302169	3.7	18000
1014644	Waiowhiro	Bonningtons Farm	4.7	2793536	6338795	0.367	297
43481*	Waipa	Otewa	310.3	2715637	6323441	13.5	48525
1014648*	Waipa	Whaka Forest	7.1	2797497	6330086	0.336	129
43433	Waipa	Whatawhata	2822.2	2699656	6376025	86.6	184002
19701	Waipaoa	Kanakanaia Bridge	1569.8	2935447	6293166	34.7	10670031
19716*	Waipaoa	Kanakanaia Cableway	1570.8	2935881	6292331	33	8535662
19704*	Waipaoa	Matawhero	1921.5	2937944	6271518	50.1	13864903
19702*	Waipaoa	Waipaoa Station	181.6	2933895	6312593	3.2	1242393
2043441	Waipapa	MulberryRd	85.4	2767708	6301938	1.55	5180
43435*	Waipapa	NgarornaRd	134.1	2742516	6316644	5.63	4309
15534	Wairere	WainuiRoad	2.7	2861969	6352584	0.037	205
15536	Wairnana	Ogilvies Bridge	206	2870354	6312932	8.1	135916
21401	Wairoa	Marumaru	1810.8	2896203	6247185	70.7	921394
43602*	Waitangi	SHBr	17.9	2665521	6440098	0.234	291
3722	Waitangi	Wakelins	306.2	2606139	6657724	7.9	62850
39501	Waitara	Tarata	704.9	2627766	6227063	33.7	890047
14603	Waiteti	TaurangaRd Bridge	71.2	2791549	6342876	1.3	2138
9179	Waitoa	MellonRd	375.6	2742540	6404719	5.3	7337
9114*	Waitoa	SH26 , Paeroa Tahuna	245.5	2742700	6397200	3.5	4037
9112*	Waitoa	Waharoa Control	116.9	2751769	6378574	1.6	4590
1943481	Waitomo	Ruakuri Caves Br	28.4	2692068	6324382	1.9	6914
33320	Whakapapa	Footbridge	173.3	2722578	6229318	8.1	37348
1643457	Whakapipi	SH22-Tuakau	45.5	2681059	6436459	0.918	1776
15514	Whakatane	Whakatane	1563.7	2860910	6347493	56.7	592417
33101	Whangaehu	Kauangaroa	1887.5	2704493	6139744	39.8	681259
29244*	Whangaehu	Waihi	36.3	2744137	6038004	0.529	12011
1143402	Whangamarino	Slackline	131.7	2705103	6426359	2.06	22701
33301	Whanganui	Paetawa	6538.4	2693722	6156603	213.6	4561911
33347*	Whanganui	TePorere	27.5	2734403	6236757	1.3	1216
43876	Whangapouri	PollockRd	2.2	2677192	6442056	0.05	88
25902	Wharearna	Waiteko Bridge	400.2	2766036	6023110	6.6	604071
17601	Wharekahika	Hicks Bay Rd Br	148.6	2976630	6389705	10.9	1621576
19741	Wharekopae	Rangimoe Stn	175.6	2916008	6284756	3.9	258504
34202	Whenuakta	Nicholson Road	445.6	2642790	6160151	9.7	275171
15410	Whirinaki	Galatea	508.6	2837043	6295952	14.8	68890
Average:						16.7503
Supplementary reference: Hicks, D. M., Shankar, U., McKerchar, A. I., Basher, L., Lynn, I., Page, M., & Jessen, M. (2011). Suspended sediment yields from New Zealand rivers. Journal of Hydrology (New Zealand), 50(1), 81-142.
