# Supplementary material for: Mangrove removal exacerbates estuarine infilling through landscape-scale bio-morphodynamic feedbacks
Source: Nat Commun. 2023 Nov 11;14:7310. doi: 10.1038/s41467-023-42733-1 (PMC10640651; doi:10.1038/s41467-023-42733-1)
Supplement: Supplementary file 5 — Supplementary Data 2 [file 41467_2023_42733_MOESM5_ESM.xlsx]

## Sheet: Flow data 2 and Width
No.	River	Mean annual discharge
		Flow (m3/s)	Width (m)
1	Ahuriri	23.7	46.9
2	Akatarawa	5.6	21
3	Aorere	71.1	70.4
4	Arnold	58	46.5
5	Baton	7.7	21.7
6	Buller	12.9	24.4
7	Clutha	203.6	88.4
8	Esk	5.5	16.4
9	Gowan	26.6	31
10	Grey	53.8	77.4
11	Hakataramea	5.9	17.9
12	Hawea	80	37.6
13	Hurunui	25	40.4
14	Hutt	22.4	30.2
15	Inangahua	16.3	26.4
16	Kakanui	5.2	23.1
17	Kapoaiaia	1.1	8.4
18	Kapuni	1.8	12.4
19	Kauaeranga	6.5	33.6
20	Kaupokonui	3.1	13.4
21	Kopuaranga	2.6	8.4
22	Maerewhenua	3	14.9
23	Mangahao	15.3	37.2
24	Manganui	6.7	18.4
25	Mangaoraka	2.1	13.7
26	Mangatainoka	17.2	35.6
27	Mangles	9.9	18.7
28	Mararoa	34.2	36
29	Mataura	18.8	29.5
30	Maowhango	4	16.4
31	Motueka	61	56.4
32	Ngaruroro	17.6	26.2
33	Ohau	6.4	27.8
34	Opihi	5.7	19.1
35	Opihi	19	33.1
36	Orari	9.9	18.2
37	Oreti	30.3	54.5
38	Oroua	11.2	20.8
39	Otaki	28.1	34.6
40	Otematata	7.6	27.2
41	Patea	5.2	13.1
42	Pauatahanui	0.7	5.2
43	Pelorus	20.6	45.3
44	Pohangina	17.3	27.9
45	Rai	17.5	29.5
46	Rangitikei	20.1	43.2
47	Riwaka	2.5	15.4
48	Ruabamanga	10.1	19.9
49	Ruabamanga	22.5	39.9
50	Selwyn	3.4	18
51	Shag	1.7	11.3
52	Stony	6.4	15.8
53	Taipo	43.3	42.2
54	Takaka	14.9	33.7
55	Tauherenikau	9	23.2
56	Tauranga-Taupo	9.9	20.6
57	Tawhiti	0.7	4.8
58	Tongariro	11.6	34.3
59	Tutaekuri	16.1	35.8
60	Tongariro	32.2	42.6
61	Waiari	4.2	9.8
62	Waihou	5.5	11.8
63	Waimana	7.6	28.4
64	Waimakariri	5.1	11.9
65	Waingawa	10.4	22.2
66	Waingongoro	2.7	11.9
67	Waiohine	31.2	47.6
68	Waiongona	2.8	12.5
69	Wairoa (Auckland)	2.8	9.6
70	Wairoa (Nelson)	16.5	30.7
71	Waiwakaiho	7.8	20.8
72	Wanganui	27.5	55
73	Whakatiki	1.7	13.4
Average:		18.3274	27.9658
Supplementary reference: Jowett, I.G. (1998), Hydraulic geometry of New Zealand rivers and its use as a preliminary method of habitat assessment. Regul. Rivers: Res. Mgmt., 14: 451-466.
