# Supplementary material for: Mangrove removal exacerbates estuarine infilling through landscape-scale bio-morphodynamic feedbacks
Source: Nat Commun. 2023 Nov 11;14:7310. doi: 10.1038/s41467-023-42733-1 (PMC10640651; doi:10.1038/s41467-023-42733-1)
Supplement: Supplementary file 6 — Supplementary Data 3 [file 41467_2023_42733_MOESM6_ESM.xlsx]

## Sheet: Veg&Sed
		Whangapoua	Wharekawa	Whangamata
Mangrove coverage fraction relative to estuary area (%) in 2020		37.59	36.28	20.92
Tidal prism (x10^6 m3)		8.54	3.1	3.93
Sediment yield (tonnes/year)	Hicks and Shankar (2003) model	6266.2	8928.2	5048.8
	Environmental Waikato flow and sediment data (SedRate)	15000	5000	No data
	Swales and Hume sediment core data	No data	12000-17000	14622
Supplementary reference: Jones, H. F. E. (2008). Coastal sedimentation: what we know and the information gaps (Environment Waikato Technical Report).
