# Supplementary material for: Mangrove removal exacerbates estuarine infilling through landscape-scale bio-morphodynamic feedbacks
Source: Nat Commun. 2023 Nov 11;14:7310. doi: 10.1038/s41467-023-42733-1 (PMC10640651; doi:10.1038/s41467-023-42733-1)
Supplement: Supplementary file 7 — Supplementary Data 4 [file 41467_2023_42733_MOESM7_ESM.xlsx]

## Sheet: Tides
Site	MHWL (m)	MLWL (m)	MTR (m)
Whangapoua	0.8	-0.8	1.6
Whangamata	0.73	-0.73	1.46
Wharekawa	0.73	-0.73	1.46
Data source: https://niwa.co.nz/information-services/tide-forecaster
